# Supplementary material for: Genome-Wide Association Analyses in 128,266 Individuals Identifies New Morningness and Sleep Duration Loci
Source: PLoS Genet. 2016 Aug 5;12(8):e1006125. doi: 10.1371/journal.pgen.1006125 (PMC4975467; doi:10.1371/journal.pgen.1006125)
Supplement: S1 Table — The combined P-value was generated by meta-analysing the 23andMe and UKB continuous chronotype P-values in the meta-analysis software METAL. (XLSX) [file pgen.1006125.s001.xlsx]

## Sheet: Supplementary Table S1
Supplementary Table S1. Replication of 23andMe lead GW-significant variants (see Hu et al.,2015). The combined P-value was generated by meta-analysing the 23andMe and UKB continuous chronotype P-values in the meta-analysis software METAL.
			23andMe		UKB Binary		UKB Continuous
SNP	EA	OA	OR	P	OR	P	Beta	P	Combined P
rs12736689	T	C	0.74	7e-18	0.827281	3.4e-12	-0.0808126	2e-12	9.95941e-28
rs10493596	T	C	1.09	8e-12	1.05884	6.6e-11	0.0288548	5.4e-10	6.08997e-20
rs55694368	T	G	0.86	2.6e-09	0.92	1.3e-08	-0.0301125	1.9e-06	8.15954e-14
rs34714364	T	G	1.12	2e-10	1.04422	0.00073	0.0207492	0.0001	1.73075e-12
rs3972456	G	A	0.92	6e-09	0.964654	0.00017	-0.0136864	0.001	4.2353e-10
rs35833281	G	C	0.92	3.7e-09	0.96249	2.4e-05	-0.0193576	2.5e-05	2.41704e-12
rs9479402	T	C	0.69	3.9e-11	0.857458	0.0002	-0.0701896	0.00029	2.44047e-12
rs11545787	G	A	1.08	1.4e-08	1.03466	0.00073	0.0127901	0.0051	7.63058e-09
rs11121022	C	A	1.07	2e-08	1.01994	0.032	0.0139271	0.00044	3.23284e-10
rs9565309	T	C	1.19	3.5e-08	1.11445	2.3e-05	0.0453839	2.8e-05	1.53981e-11
rs1595824*	T	C	1.08	1.2e-10	1.01993	0.004	0.0125584	0.0014	5.08191e-11
rs12965577	G	A	0.94	2.1e-08	0.967783	9.1e-05	-0.0158987	0.00013	6.95037e-11
rs12927162	G	A	0.91	1.6e-12	0.964485	5.9e-05	-0.0192102	1.1e-05	2.93842e-15
rs2948276	G	A	0.92	1.1e-08	0.96214	0.0012	-0.0154952	0.0035	3.75589e-09
rs6582618	G	A	1.07	1.5e-08	1.03189	9.9e-05	0.0122168	0.00094	7.2998e-10
*Our results are reported for proxy SNP rs976179 with 1000G EUR r2 of 0.9815 with rs1595824 Our OR/Beta is reported for rs976179 allele (T) that corresponds to 23andMe rs1595824 effect allele (T)
