# Supplementary material for: Genome-Wide Association Analyses in 128,266 Individuals Identifies New Morningness and Sleep Duration Loci
Source: PLoS Genet. 2016 Aug 5;12(8):e1006125. doi: 10.1371/journal.pgen.1006125 (PMC4975467; doi:10.1371/journal.pgen.1006125)
Supplement: S2 Table — We retested our lead chronotype variants while adjusting for all 15 previously described variants. LD r2 was calculated between our lead variant and those of 23andMe if they were within 500kb of one another by using the 120,286 unrelated white British individuals in UK Biobank. Significance is lost for variants rs516134, rs11162296, rs75804782, rs10157197, rs12140153 and rs76899638 and so we consider these to belong to the same loci as previously reported variants. Our remaining variants are still genome-wide significant. (XLSX) [file pgen.1006125.s002.xlsx]

## Sheet: Supplementary Table S2
Supplementary Table S2. Conditional analysis to identify loci independent to those reported in Hu et al., 2015. We retested our lead chronotype variants while adjusting for all 15 previously described variants. LD r2 was calculated between our lead variant and those of 23andMe if they were within 500kb of one another by using the 120,286 unrelated white British individuals in UK Biobank. Signific…
				Unadjusted		Adjusted for 23andMe lead variants		Comparison with 23andMe lead variant
Variant	Chr:Pos	A1/A2	Freq	Continuous P	Binary P	Continuous P	Binary P	23andMe Lead	Chr:Pos	A1/A2	LD r^2	Distance (b)
rs516134	1:182,553,693	C/T	0.03	8.9e-13	3.7e-12	0.18	0.77	rs12736689	1:182,549,729	T/C	0.987155	3964
rs11162296	1:77,700,196	G/C	0.84	2.3e-12	1.4e-12	0.00054	0.0016	rs10493596	1:77726241	T/C	0.627792	26045
rs77641763	9:140,265,782	C/T	0.88	5.3e-11	7.3e-09	9.9e-11	9.3e-09	-	-	-	-	-
rs1075265	2:54,354,927	C/G	0.48	1.8e-10	4.3e-08	1.9e-10	3.9e-08	-	-	-	-	-
rs75804782	2:239,316,043	T/C	0.88	3.2e-07	7.2e-10	0.058	0.016	rs55694368	2:239,317,692	T/G	0.886052	1649
rs10157197	1:150,250,636	G/A	0.6	1e-09	4.6e-07	4e-07	4.4e-05	rs34714364	1:150,234,657	T/G	0.132659	15979
rs372229746	7:102,158,815	G/A	0.55	4.1e-09	6.7e-07	4.8e-07	7.9e-05	rs3972456	7:102,436,907	G/A	0.0959396	278092
rs12140153	1:62,579,891	G/T	0.9	7.1e-09	4.2e-06	8.1e-09	4.7e-06	-	-	-	-	-
rs9961653	18:56,767,671	T/C	0.42	9.6e-09	1.1e-06	1.6e-08	1.5e-06	-	-	-	-	-
rs192534763	8:36,202,946	T/C	0.99	3.3e-07	2.2e-08	4.5e-07	3e-08	-	-	-	-	-
rs2050122	1:19,989,205	T/C	0.2	2.4e-08	2.9e-06	2.5e-08	3.1e-06	-	-	-	-	-
rs12635074	3:55,982,416	T/G	0.68	2.8e-08	2.1e-06	3.2e-08	1.7e-06	-	-	-	-	-
rs70944707	2:24,257,444	C/CT	0.23	3e-08	1.5e-05	2e-08	1.4e-05	-	-	-	-	-
rs4821940	22:40,659,573	T/C	0.45	3.4e-08	4.4e-08	3.9e-08	4.8e-08	-	-	-	-	-
rs72720396	1:91,191,582	A/G	0.77	1.2e-07	3.4e-08	9.4e-08	4.4e-08	-	-	-	-	-
rs76899638	6:55,147,508	A/ATG	0.22	4.2e-08	2.3e-07	8.3e-05	0.00039	rs35833281	6:55021561	G/C	0.26246	125947
