# Supplementary material for: Genome-Wide Association Analyses in 128,266 Individuals Identifies New Morningness and Sleep Duration Loci
Source: PLoS Genet. 2016 Aug 5;12(8):e1006125. doi: 10.1371/journal.pgen.1006125 (PMC4975467; doi:10.1371/journal.pgen.1006125)
Supplement: S3 Table — Where a locus is shared between studies, meta-analysis P-values were compared between the lead variants and the one with lowest P-value selected. (XLSX) [file pgen.1006125.s003.xlsx]

## Sheet: Supplementary Table S3
Supplementary Table S3. List of 22 loci, including 15 previously described by 23andMe and 7 in this study. Where a locus is shared between studies, meta-analysis P-values were compared between the lead variants and the one with lowest P-value selected.
SNP	CHR:POS	EA	OA	OR	95% CI	Meta-analysis P	Previously Described?
rs516134	1:182553693	C	T	1.21	(1.14,1.29)	7e-28	Yes
rs11162296	1:77700196	G	C	0.93	(0.91,0.95)	2e-21	Yes
rs55694368	2:239317692	T	G	0.86	(0.81, 0.90)	2.88907e-16	Yes
rs12927162	16:52684916	G	A	0.91	(0.89, 0.94)	2.93842e-15	Yes
rs372229746	7:102158815	G	A	1.06	(1.04,1.09)	8e-15	Yes
rs76899638	6:55147508	A	ATG	1.05	(1.03,1.07)	8e-13	Yes
rs9479402	6:153135339	T	C	0.69	(0.62, 0.77)	1.44382e-12	Yes
rs34714364	1:150234657	T	G	1.12	(1.08, 1.16)	1.73075e-12	Yes
rs77641763	9:140265782	C	T	1.07	(1.04,1.1)	2e-12	No
rs9565309	13:77577027	T	C	1.19	(1.12, 1.26)	1.21592e-11	Yes
rs6582618	12:38726137	G	A	1.07	(1.04, 1.09)	3.8433e-11	Yes
rs12965577	18:31675680	G	A	0.94	(0.92, 0.96)	4.43756e-11	Yes
rs1595824	2:198874006	T	C	1.08	(1.05, 1.10)	5.08191e-11	Yes
rs11121022	1:7836659	C	A	1.07	(1.04, 1.09)	3.23284e-10	Yes
rs11545787	17:17398278	G	A	1.08	(1.05, 1.11)	4.93937e-10	Yes
rs9961653	18:56767671	T	C	1.04	(1.02,1.06)	7e-10	No
rs2948276	7:96457119	G	A	0.92	(0.89, 0.95)	8.2463e-10	Yes
rs2050122	1:19989205	T	C	1.06	(1.04,1.09)	1e-08	No
rs72720396	1:91191582	A	G	0.95	(0.93,0.97)	2e-08	No
rs70944707	2:24257444	C	CT	1.05	(1.02,1.08)	2e-08	No
rs12140153	1:62579891	G	T	1.07	(1.03,1.11)	3e-08	No
rs1075265	2:54354927	C	G	0.95	(0.93,0.97)	4e-08	No
