# Supplementary material for: Genome-Wide Association Analyses in 128,266 Individuals Identifies New Morningness and Sleep Duration Loci
Source: PLoS Genet. 2016 Aug 5;12(8):e1006125. doi: 10.1371/journal.pgen.1006125 (PMC4975467; doi:10.1371/journal.pgen.1006125)
Supplement: S4 Table — (XLSX) [file pgen.1006125.s004.xlsx]

## Sheet: Supplementary Table S4
Supplementary Table S4. MAGENTA pathways reaching nominal GSEA P-value (95% cutoff) of 0.05 or smaller, ordered by GSEA P-value (95% cutoff).
DB	GS	ORIG_GS_SIZE	EFF_GS_SIZE	#_GENES_ABS_LIST	#_GENES_WO_SCORE	#_GENES_REM_PROXIM	MED_GENE_SIZE_KB	MEAN_GENE_SIZE_KB	NOMINAL_GSEA_PVAL_95PERC_CUTOFF	FDR_95PERC_CUTOFF	EXP_#_GENES_ABOVE_95PERC_CUTOFF	OBS_#_GENES_ABOVE_95PERC_CUTOFF	NOMINAL_GSEA_PVAL_75PERC_CUTOFF	FDR_75PERC_CUTOFF	EXP_#_GENES_ABOVE_75PERC_CUTOFF	OBS_#_GENES_ABOVE_75PERC_CUTOFF	#_GENES_FLAGGED	FLAGGED_GENE_NAMES
GOTERM	integral to Golgi membrane	45	4	0	41	0	332	307	0.01	1	0	2	0.2572	1	1	2	0
GOTERM	apical plasma membrane	153	5	3	144	1	53	136	0.0146	1	0	2	0.3624	1	1	2	0
PANTHER_BIOLOGICAL_PROCESS	DNA_replication	155	5	53	97	0	9	29	0.0152	0.7553	0	2	0.0943	1	1	3	0
GOTERM	nucleobase, nucleoside, nucleotide and nucleic acid metabolic process	64	6	2	56	0	107	124	0.0218	1	0	2	0.4624	1	2	2	0
GOTERM	ribonucleoprotein complex	103	6	2	95	0	10	22	0.0258	1	0	2	0.1607	1	2	3	0
GOTERM	hydrolase activity	960	38	22	890	10	30	89	0.0391	1	2	4	0.0484	1	10	14	0
GOTERM	negative regulation of transcription from RNA polymerase II promoter	220	8	1	211	0	150	197	0.0395	1	0	2	0.6486	1	2	2	0
REACTOME	TRANSMISSION_ACROSS_CHEMICAL_SYNAPSES	130	8	0	121	1	97	171	0.0397	0.6616	0	2	0.1069	0.966477	2	4	0
GOTERM	calmodulin binding	139	8	0	131	0	29	207	0.0421	1	0	2	0.1064	1	2	4	0
REACTOME	METABOLISM_OF_PROTEINS	215	8	4	201	2	5	22	0.0422	0.636356	0	2	0.6484	1	2	2	0
GOTERM	protein K11-linked ubiquitination	14	1	0	13	0	14	14	0.0444	1	0	1	0.2416	1	0	1	0
REACTOME	PHOSPHORYLATION_OF_THE_APC	17	1	0	16	0	14	14	0.0456	0.3544	0	1	0.253	0.992347	0	1	0
PANTHER_BIOLOGICAL_PROCESS	Protein-lipid_modification	21	1	3	17	0	130	130	0.0465	0.3355	0	1	0.2529	1	0	1	0
GOTERM	ATP-dependent DNA helicase activity	25	1	1	23	0	49	49	0.0475	1	0	1	0.2529	1	0	1	0
PANTHER_MOLECULAR_FUNCTION	Glutamate_receptor	20	1	0	19	0	30	30	0.0476	0.7239	0	1	0.2535	0.660548	0	1	0
GOTERM	visual learning	25	1	0	24	0	30	30	0.0477	1	0	1	0.2503	1	0	1	0
GOTERM	metabolic process	483	23	9	448	3	39	82	0.0478	1	1	3	0.5477	1	6	6	0
REACTOME	SYNTHESIS_OF_GPI_ANCHORED_PROTEINS	26	1	0	25	0	130	130	0.0478	0.721	0	1	0.248	0.763038	0	1	0
REACTOME	CONVERSION_FROM_APC_CDC20_TO_APC_CDH1_IN_LATE_ANAPHASE	17	1	0	16	0	14	14	0.0482	0.624767	0	1	0.2455	0.909861	0	1	0
GOTERM	attachment of GPI anchor to protein	7	1	0	6	0	130	130	0.0484	1	0	1	0.249	1	0	1	0
REACTOME	INACTIVATION_OF_APC_VIA_DIRECT_INHIBITION_OF_THE_APCOMPLEX	18	1	0	17	0	14	14	0.0484	0.49275	0	1	0.2477	0.78879	0	1	0
REACTOME	CREB_PHOPHORYLATION_THROUGH_THE_ACTIVATION_OF_RAS	26	1	0	25	0	30	30	0.0485	0.43294	0	1	0.2454	0.944775	0	1	0
GOTERM	outer membrane-bounded periplasmic space	10	1	0	9	0	30	30	0.0487	1	0	1	0.2506	1	0	1	0
GOTERM	glycine binding	11	1	0	10	0	30	30	0.0488	1	0	1	0.2463	1	0	1	0
GOTERM	ubiquitin protein ligase binding	38	1	1	36	0	14	14	0.0488	1	0	1	0.2553	1	0	1	0
GOTERM	aminopeptidase activity	30	1	1	28	0	4	4	0.0491	1	0	1	0.2496	1	0	1	0
GOTERM	negative regulation of signal transduction	42	1	0	40	1	26	26	0.0491	1	0	1	0.2457	1	0	1	0
REACTOME	POST_TRANSLATIONAL_PROTEIN_MODIFICATION	40	1	0	39	0	130	130	0.0492	0.4261	0	1	0.2462	0.782553	0	1	0
KEGG	KEGG_ARGININE_AND_PROLINE_METABOLISM	54	1	0	53	0	11	11	0.0493	1	0	1	0.2472	1	0	1	0
GOTERM	phosphate metabolic process	21	1	0	20	0	190	190	0.0494	1	0	1	0.2537	1	0	1	0
GOTERM	RNA helicase activity	10	1	1	8	0	49	49	0.0496	1	0	1	0.249	1	0	1	0
GOTERM	extracellular-glutamate-gated ion channel activity	19	1	0	18	0	30	30	0.0497	1	0	1	0.2473	1	0	1	0
GOTERM	tight junction	71	1	1	69	0	421	421	0.0497	1	0	1	0.2469	1	0	1	0
REACTOME	APCDC20_MEDIATED_DEGRADATION_OF_CYCLIN_B	18	1	0	17	0	14	14	0.05	0.499829	0	1	0.256	0.978139	0	1	0
