# Supplementary material for: Genome-Wide Association Analyses in 128,266 Individuals Identifies New Morningness and Sleep Duration Loci
Source: PLoS Genet. 2016 Aug 5;12(8):e1006125. doi: 10.1371/journal.pgen.1006125 (PMC4975467; doi:10.1371/journal.pgen.1006125)
Supplement: S5 Table — Correlations with P-values < 4.95E-4 (0.05/101) are highlighted green. Those with P-values < 4.95E-3 are highlighted yellow. (XLSX) [file pgen.1006125.s005.xlsx]

## Sheet: Supplementary Table S5
Supplementary Table S5. LD Score genetic trait correlations (rG) and P-values. Correlations with P-values < 4.95E-4 (0.05/101) are highlighted green. Those with P-values < 4.95E-3 are highlighted yellow.
		Phenotype 1
		Chronotype		Sleep duration		Undersleeper		Oversleeper
Phenotype 2 subgroup	Phenotype 2	rG	P	rG	P	rG	P	rG	P	Reference	URL
Anthropometry	Anorexia Nervosa	-0.039	0.276	-0.06	0.228	0.005	0.923	-0.11	0.181	Boraska V, Franklin CS, Floyd JA, Thornton LM, Huckins LM, Southam L, Rayner NW, Tachmazidou I, Klump KL, Treasure J, et al. A genome-wide association study of anorexia nervosa. Mol Psychiatry. 2014 Oct;19(10):1085-94. doi: 10.1038/mp.2013.187.	http://www.med.unc.edu/pgc/downloads
Anthropometry	Birth head circumference	0.083	0.312	0.04	0.686	-0.157	0.121	-0.114	0.434	Taal HR, St Pourcain B, Thiering E, Das S, Mook-Kanamori DO et al. Common variants at 12q15 and 12q24 are associated with infant head circumference. Nat Genet. 2012 Apr;15(4):532-538	http://egg-consortium.org/
Anthropometry	Birth length	-0.055	0.406	-0.076	0.402	0.037	0.679	-0.116	0.36	van der Valk RJ, Kreiner-Møller E, Kooijman MN, Guxens M, Stergiakouli E, Sääf A et al. A novel common variant in DCST2 is associated with length in early life and height in adulthood. Hum Mol Genet. 2014 Oct 3.	http://egg-consortium.org/
Anthropometry	BMI (2010)	0.053	0.127	-0.05	0.215	0.153	0.0005809	0.127	0.036	Speliotes, E.K., Willer, C.J., Berndt, S.I., Monda, K.L., Thorleifsson, G., Jackson, A.U., Allen, H.L., Lindgren, C.M., Luan, J., Magi, R., et al. (2010). Association analyses of 249,796 individuals reveal 18 new loci associated with body mass index. Nat Genet 42, 937-948.	http://www.broadinstitute.org/collaboration/giant/index.php/GIANT_consortium_data_files
Anthropometry	BMI (2015)	0.056	0.048	-0.053	0.108	0.147	1.14e-05	0.097	0.039	Locke AE, Kahali B, Berndt SI, Justice AE, Pers TH, Day FR, Powell C, Vedantam S, Buchkovich ML, Yang J, Croteau-Chonka DC, Esko T et al. (2015). Genetic studies of body mass index yield new insights for obesity biology. Nature 518, 197-206.	http://www.broadinstitute.org/collaboration/giant/index.php/GIANT_consortium_data_files
Anthropometry	BMI (men)	0.058	0.181	0.011	0.834	0.092	0.098	0.133	0.086	Randall JC, Winkler TW, Kutalik Z, Berndt SI, Jackson AU, Monda KL, Kilpeläinen TO, Esko T, Mägi R, Li S, et al. (2013). Sex-stratified genome-wide association studies including 270,000 individuals show sexual dimorphism in genetic loci for anthropometric traits. PLoS Genet 9: e1003500.	http://www.broadinstitute.org/collaboration/giant/index.php/GIANT_consortium_data_files
Anthropometry	BMI (women)	0.047	0.243	-0.076	0.088	0.186	0.0003	0.135	0.057	Randall JC, Winkler TW, Kutalik Z, Berndt SI, Jackson AU, Monda KL, Kilpeläinen TO, Esko T, Mägi R, Li S, et al. (2013). Sex-stratified genome-wide association studies including 270,000 individuals show sexual dimorphism in genetic loci for anthropometric traits. PLoS Genet 9: e1003500.	http://www.broadinstitute.org/collaboration/giant/index.php/GIANT_consortium_data_files
Anthropometry	Childhood obesity	0.077	0.144	-0.057	0.376	0.045	0.533	-0.033	0.731	J.P. Bradfield, H.R. Taal, et al. A genome-wide association meta-analysis identifies new childhood obesity loci. Nat Genet. 2012 May;44(5):526-31	http://egg-consortium.org/
Anthropometry	Extreme BMI	0.046	0.354	-0.0001981	0.997	0.145	0.049	0.16	0.11	Berndt SI, Gustafsson S, Mägi R, Ganna A, Wheeler E, Feitosa MF, Justice AE, Monda KL, Croteau-Chonka DC, Day FR, et al. (2013). Genome-wide meta-analysis identifies 11 new loci for anthropometric traits and provides insights into genetic architecture. Nature Genetics 45:501-512.	http://www.broadinstitute.org/collaboration/giant/index.php/GIANT_consortium_data_files
Anthropometry	Extreme height	0.017	0.675	0.07	0.152	-0.135	0.004	-0.04	0.634	Berndt SI, Gustafsson S, Mägi R, Ganna A, Wheeler E, Feitosa MF, Justice AE, Monda KL, Croteau-Chonka DC, Day FR, et al. (2013). Genome-wide meta-analysis identifies 11 new loci for anthropometric traits and provides insights into genetic architecture. Nature Genetics 45:501-512.	http://www.broadinstitute.org/collaboration/giant/index.php/GIANT_consortium_data_files
Anthropometry	Extreme waist-hip ratio	0.014	0.836	0.097	0.304	-0.029	0.785	0.229	0.154	Berndt SI, Gustafsson S, Mägi R, Ganna A, Wheeler E, Feitosa MF, Justice AE, Monda KL, Croteau-Chonka DC, Day FR, et al. (2013). Genome-wide meta-analysis identifies 11 new loci for anthropometric traits and provides insights into genetic architecture. Nature Genetics 45:501-512.	http://www.broadinstitute.org/collaboration/giant/index.php/GIANT_consortium_data_files
Anthropometry	Height (2010)	0.007	0.771	0.042	0.213	-0.093	0.013	-0.058	0.223	Lango Allen, H., Estrada, K., Lettre, G., Berndt, S.I., Weedon, M.N., Rivadeneira, F., Willer, C.J., Jackson, A.U., Vedantam, S., Raychaudhuri, S., et al. (2010). Hundreds of variants clustered in genomic loci and biological pathways affect human height. Nature 467, 832-838	http://www.broadinstitute.org/collaboration/giant/index.php/GIANT_consortium_data_files
Anthropometry	Height (2015)	0.014	0.531	0.053	0.09	-0.106	0.001	-0.028	0.512	Wood AR, Esko T, Yang J, Vedantam S, Pers TH, Gustafsson S et al. (2014). Defining the role of common variation in the genomic and biological architecture of adult human height. Nature Genetics 11:1173-86.	http://www.broadinstitute.org/collaboration/giant/index.php/GIANT_consortium_data_files
Anthropometry	Height (men)	-0.002	0.954	0.043	0.291	-0.09	0.054	-0.066	0.283	Randall JC, Winkler TW, Kutalik Z, Berndt SI, Jackson AU, Monda KL, Kilpeläinen TO, Esko T, Mägi R, Li S, et al. (2013). Sex-stratified genome-wide association studies including 270,000 individuals show sexual dimorphism in genetic loci for anthropometric traits. PLoS Genet 9: e1003500.	http://www.broadinstitute.org/collaboration/giant/index.php/GIANT_consortium_data_files
Anthropometry	Height (women)	0.026	0.409	0.034	0.393	-0.104	0.021	-0.05	0.389	Randall JC, Winkler TW, Kutalik Z, Berndt SI, Jackson AU, Monda KL, Kilpeläinen TO, Esko T, Mägi R, Li S, et al. (2013). Sex-stratified genome-wide association studies including 270,000 individuals show sexual dimorphism in genetic loci for anthropometric traits. PLoS Genet 9: e1003500.	http://www.broadinstitute.org/collaboration/giant/index.php/GIANT_consortium_data_files
Anthropometry	Hip circumference	0.024	0.397	-0.053	0.159	0.073	0.087	0.014	0.794	Shungin D, Winkler TW, Croteau-Chonka DC, Ferreira T, Locke AE, Magi R, Strawbridge R, Pers TH, Fischer K, Justice AE, Workalemahu T, Wu JM, et al. (2015). New genetic loci link adipose and insulin biology to body fat distribution. Nature 518: 187-196.	http://www.broadinstitute.org/collaboration/giant/index.php/GIANT_consortium_data_files
Anthropometry	Hip circumference (adjusted for BMI)	-0.012	0.656	0.009	0.804	-0.096	0.016	-0.115	0.044	Shungin D, Winkler TW, Croteau-Chonka DC, Ferreira T, Locke AE, Magi R, Strawbridge R, Pers TH, Fischer K, Justice AE, Workalemahu T, Wu JM, et al. (2015). New genetic loci link adipose and insulin biology to body fat distribution. Nature 518: 187-196.	http://www.broadinstitute.org/collaboration/giant/index.php/GIANT_consortium_data_files
Anthropometry	Hip circumference (men)	0.009	0.882	-0.016	0.824	-0.037	0.639	-0.096	0.405	Randall JC, Winkler TW, Kutalik Z, Berndt SI, Jackson AU, Monda KL, Kilpeläinen TO, Esko T, Mägi R, Li S, et al. (2013). Sex-stratified genome-wide association studies including 270,000 individuals show sexual dimorphism in genetic loci for anthropometric traits. PLoS Genet 9: e1003500.	http://www.broadinstitute.org/collaboration/giant/index.php/GIANT_consortium_data_files
Anthropometry	Hip circumference (women)	0.013	0.797	-0.063	0.255	0.093	0.163	0.108	0.26	Randall JC, Winkler TW, Kutalik Z, Berndt SI, Jackson AU, Monda KL, Kilpeläinen TO, Esko T, Mägi R, Li S, et al. (2013). Sex-stratified genome-wide association studies including 270,000 individuals show sexual dimorphism in genetic loci for anthropometric traits. PLoS Genet 9: e1003500.	http://www.broadinstitute.org/collaboration/giant/index.php/GIANT_consortium_data_files
Anthropometry	Obesity (class 1)	0.048	0.201	-0.068	0.105	0.197	2.201e-05	0.129	0.051	Berndt SI, Gustafsson S, Mägi R, Ganna A, Wheeler E, Feitosa MF, Justice AE, Monda KL, Croteau-Chonka DC, Day FR, et al. (2013). Genome-wide meta-analysis identifies 11 new loci for anthropometric traits and provides insights into genetic architecture. Nature Genetics 45:501-512.	http://www.broadinstitute.org/collaboration/giant/index.php/GIANT_consortium_data_files
Anthropometry	Obesity (class 2)	0.054	0.191	-0.088	0.11	0.218	0.0002602	0.133	0.082	Berndt SI, Gustafsson S, Mägi R, Ganna A, Wheeler E, Feitosa MF, Justice AE, Monda KL, Croteau-Chonka DC, Day FR, et al. (2013). Genome-wide meta-analysis identifies 11 new loci for anthropometric traits and provides insights into genetic architecture. Nature Genetics 45:501-512.	http://www.broadinstitute.org/collaboration/giant/index.php/GIANT_consortium_data_files
Anthropometry	Obesity (class 3)	0.026	0.679	-0.074	0.312	0.288	0.0007546	0.335	0.015	Berndt SI, Gustafsson S, Mägi R, Ganna A, Wheeler E, Feitosa MF, Justice AE, Monda KL, Croteau-Chonka DC, Day FR, et al. (2013). Genome-wide meta-analysis identifies 11 new loci for anthropometric traits and provides insights into genetic architecture. Nature Genetics 45:501-512.	http://www.broadinstitute.org/collaboration/giant/index.php/GIANT_consortium_data_files
Anthropometry	Overweight	0.03	0.448	-0.045	0.286	0.178	0.0001228	0.102	0.114	Berndt SI, Gustafsson S, Mägi R, Ganna A, Wheeler E, Feitosa MF, Justice AE, Monda KL, Croteau-Chonka DC, Day FR, et al. (2013). Genome-wide meta-analysis identifies 11 new loci for anthropometric traits and provides insights into genetic architecture. Nature Genetics 45:501-512.	http://www.broadinstitute.org/collaboration/giant/index.php/GIANT_consortium_data_files
Anthropometry	Waist circumference	0.038	0.196	-0.04	0.286	0.133	0.001	0.124	0.022	Shungin D, Winkler TW, Croteau-Chonka DC, Ferreira T, Locke AE, Magi R, Strawbridge R, Pers TH, Fischer K, Justice AE, Workalemahu T, Wu JM, et al. (2015). New genetic loci link adipose and insulin biology to body fat distribution. Nature 518: 187-196.	http://www.broadinstitute.org/collaboration/giant/index.php/GIANT_consortium_data_files
Anthropometry	Waist circumference (adjusted for BMI)	-0.014	0.647	0.019	0.673	-0.004	0.927	0.059	0.32	Shungin D, Winkler TW, Croteau-Chonka DC, Ferreira T, Locke AE, Magi R, Strawbridge R, Pers TH, Fischer K, Justice AE, Workalemahu T, Wu JM, et al. (2015). New genetic loci link adipose and insulin biology to body fat distribution. Nature 518: 187-196.	http://www.broadinstitute.org/collaboration/giant/index.php/GIANT_consortium_data_files
Anthropometry	Waist circumference (men)	0.021	0.698	0.052	0.405	0.056	0.435	0.182	0.056	Randall JC, Winkler TW, Kutalik Z, Berndt SI, Jackson AU, Monda KL, Kilpeläinen TO, Esko T, Mägi R, Li S, et al. (2013). Sex-stratified genome-wide association studies including 270,000 individuals show sexual dimorphism in genetic loci for anthropometric traits. PLoS Genet 9: e1003500.	http://www.broadinstitute.org/collaboration/giant/index.php/GIANT_consortium_data_files
Anthropometry	Waist circumference (women)	0.03	0.512	-0.053	0.34	0.179	0.003	0.183	0.038	Randall JC, Winkler TW, Kutalik Z, Berndt SI, Jackson AU, Monda KL, Kilpeläinen TO, Esko T, Mägi R, Li S, et al. (2013). Sex-stratified genome-wide association studies including 270,000 individuals show sexual dimorphism in genetic loci for anthropometric traits. PLoS Genet 9: e1003500.	http://www.broadinstitute.org/collaboration/giant/index.php/GIANT_consortium_data_files
Anthropometry	Waist-hip ratio (2015)	0.034	0.275	-0.021	0.61	0.169	0.0002712	0.247	0.0001197	Shungin D, Winkler TW, Croteau-Chonka DC, Ferreira T, Locke AE, Magi R, Strawbridge R, Pers TH, Fischer K, Justice AE, Workalemahu T, Wu JM, et al. (2015). New genetic loci link adipose and insulin biology to body fat distribution. Nature 518: 187-196.	http://www.broadinstitute.org/collaboration/giant/index.php/GIANT_consortium_data_files
Anthropometry	Waist-hip ratio (adjusted for BMI - 2010)	-0.007	0.877	0.056	0.342	0.084	0.223	0.222	0.023	Heid, I.M., Jackson, A.U., Randall, J.C., Winkler, T.W., Qi, L., Steinthorsdottir, V., Thorleifsson, G., Zillikens, M.C., Speliotes, E.K., Magi, R., et al. (2010). Meta-analysis identifies 13 new loci associated with waist-hip ratio and reveals sexual dimorphism in the genetic basis of fat distribution. Nat Genet 42, 949-960.	http://www.broadinstitute.org/collaboration/giant/index.php/GIANT_consortium_data_files
Anthropometry	Waist-hip ratio (adjusted for BMI - 2015)	0.0002971	0.992	0.019	0.669	0.086	0.088	0.213	0.004	Shungin D, Winkler TW, Croteau-Chonka DC, Ferreira T, Locke AE, Magi R, Strawbridge R, Pers TH, Fischer K, Justice AE, Workalemahu T, Wu JM, et al. (2015). New genetic loci link adipose and insulin biology to body fat distribution. Nature 518: 187-196.	http://www.broadinstitute.org/collaboration/giant/index.php/GIANT_consortium_data_files
Anthropometry	Waist-hip ratio (men)	-0.014	0.819	0.116	0.08	0.095	0.228	0.414	0.0001365	Randall JC, Winkler TW, Kutalik Z, Berndt SI, Jackson AU, Monda KL, Kilpeläinen TO, Esko T, Mägi R, Li S, et al. (2013). Sex-stratified genome-wide association studies including 270,000 individuals show sexual dimorphism in genetic loci for anthropometric traits. PLoS Genet 9: e1003500.	http://www.broadinstitute.org/collaboration/giant/index.php/GIANT_consortium_data_files
Anthropometry	Waist-hip ratio (women)	0.047	0.375	-0.049	0.462	0.202	0.004	0.182	0.064	Randall JC, Winkler TW, Kutalik Z, Berndt SI, Jackson AU, Monda KL, Kilpeläinen TO, Esko T, Mägi R, Li S, et al. (2013). Sex-stratified genome-wide association studies including 270,000 individuals show sexual dimorphism in genetic loci for anthropometric traits. PLoS Genet 9: e1003500.	http://www.broadinstitute.org/collaboration/giant/index.php/GIANT_consortium_data_files
Anthropometry	Weight (men)	0.051	0.184	0.03	0.518	0.018	0.738	0.052	0.478	Randall JC, Winkler TW, Kutalik Z, Berndt SI, Jackson AU, Monda KL, Kilpeläinen TO, Esko T, Mägi R, Li S, et al. (2013). Sex-stratified genome-wide association studies including 270,000 individuals show sexual dimorphism in genetic loci for anthropometric traits. PLoS Genet 9: e1003500.	http://www.broadinstitute.org/collaboration/giant/index.php/GIANT_consortium_data_files
Anthropometry	Weight (women)	0.066	0.08	-0.042	0.313	0.094	0.054	0.068	0.31	Randall JC, Winkler TW, Kutalik Z, Berndt SI, Jackson AU, Monda KL, Kilpeläinen TO, Esko T, Mägi R, Li S, et al. (2013). Sex-stratified genome-wide association studies including 270,000 individuals show sexual dimorphism in genetic loci for anthropometric traits. PLoS Genet 9: e1003500.	http://www.broadinstitute.org/collaboration/giant/index.php/GIANT_consortium_data_files
Auto-Immune	Rheumatoid arthritis	-0.048	0.383	-0.007	0.91	-0.033	0.662	-0.042	0.71	Stahl EA, Raychaudhuri S, Remmers EF, Xie G, Eyre S, Thomson BP, Li Y, Kurreeman FA, Zhernakova A, Hinks A, et al. Genome-wide association study meta-analysis identifies seven new rheumatoid arthritis risk loci. Nat Genet. 2010 Jun;42(6):508-14. doi: 10.1	http://www.broadinstitute.org/ftp/pub/rheumatoid_arthritis/Stahl_etal_2010NG/
BMD	Femoral neck BMD	0.039	0.311	0.128	0.004	-0.102	0.045	0.071	0.346	Estrada K, Styrkarsdottir U, Evangelou E, Hsu YH, Duncan EL, Ntzani EE, Oei L et al,(2012). Genome-wide meta-analysis identifies 56 bone mineral density loci and reveals 14 loci associated with risk of fracture. Nat Genet 44, 491-501	http://www.gefos.org/?q=content/data-release
BMD	Femoral neck BMD (men)	0.042	0.495	0.074	0.347	-0.147	0.076	-0.084	0.5	Estrada K, Styrkarsdottir U, Evangelou E, Hsu YH, Duncan EL, Ntzani EE, Oei L et al,(2012). Genome-wide meta-analysis identifies 56 bone mineral density loci and reveals 14 loci associated with risk of fracture. Nat Genet 44, 491-501	http://www.gefos.org/?q=content/data-release
BMD	Femoral neck BMD (women)	0.015	0.772	0.133	0.022	-0.102	0.128	0.057	0.533	Estrada K, Styrkarsdottir U, Evangelou E, Hsu YH, Duncan EL, Ntzani EE, Oei L et al,(2012). Genome-wide meta-analysis identifies 56 bone mineral density loci and reveals 14 loci associated with risk of fracture. Nat Genet 44, 491-501	http://www.gefos.org/?q=content/data-release
BMD	Lumber spine BMD	0.012	0.786	0.1	0.07	-0.116	0.057	0.106	0.254	Estrada K, Styrkarsdottir U, Evangelou E, Hsu YH, Duncan EL, Ntzani EE, Oei L et al,(2012). Genome-wide meta-analysis identifies 56 bone mineral density loci and reveals 14 loci associated with risk of fracture. Nat Genet 44, 491-501	http://www.gefos.org/?q=content/data-release
BMD	Lumber spine BMD (men)	0.027	0.669	0.079	0.327	-0.219	0.014	-0.076	0.533	Estrada K, Styrkarsdottir U, Evangelou E, Hsu YH, Duncan EL, Ntzani EE, Oei L et al,(2012). Genome-wide meta-analysis identifies 56 bone mineral density loci and reveals 14 loci associated with risk of fracture. Nat Genet 44, 491-501	http://www.gefos.org/?q=content/data-release
BMD	Lumber spine BMD (women)	0.011	0.821	0.101	0.092	-0.05	0.456	0.204	0.032	Estrada K, Styrkarsdottir U, Evangelou E, Hsu YH, Duncan EL, Ntzani EE, Oei L et al,(2012). Genome-wide meta-analysis identifies 56 bone mineral density loci and reveals 14 loci associated with risk of fracture. Nat Genet 44, 491-501	http://www.gefos.org/?q=content/data-release
Cardiovascular	Coronary Artery Disease	0.103	0.051	-0.009	0.886	0.086	0.212	0.093	0.403	Schunkert H, König IR, Kathiresan S, Reilly MP, Assimes TL, Holm H et al. Large-scale association analysis identifies 13 new susceptibility loci for coronary artery disease. Nat Genet. 2011 43: 333-338	http://www.cardiogramplusc4d.org/downloads/
Cardiovascular	HDL (2010)	-0.004	0.92	-0.01	0.829	-0.158	0.0009789	-0.182	0.031	Teslovich TM, Musunuru K, Smith AV, Edmondson AC, Stylianou IM, Koseki M, Pirruccello JP, Ripatti S, Chasman DI, Willer CJ., et al. Biological, clinical and population relevance of 95 loci for blood lipids. Nature. 2010 Aug 5;466(7307):707-13. doi: 10.103	http://www.broadinstitute.org/mpg/pubs/lipids2010/
Cardiovascular	HDL (2013)	-0.006	0.825	0.005	0.863	-0.119	0.0003388	-0.107	0.064	Global Lipids Genetics Consortium, Willer CJ, Schmidt EM, Sengupta S, Peloso GM, Gustafsson S, Kanoni S, Ganna A, Chen J, Buchkovich ML, et al. Discovery and refinement of loci associated with lipid levels. Nat Genet. 2013 Nov;45(11):1274-83. doi: 10.1038	http://csg.sph.umich.edu/abecasis/public/lipids2013/
Cardiovascular	LDL (2010)	-0.067	0.186	-0.027	0.652	0.038	0.581	0.046	0.59	Teslovich TM, Musunuru K, Smith AV, Edmondson AC, Stylianou IM, Koseki M, Pirruccello JP, Ripatti S, Chasman DI, Willer CJ., et al. Biological, clinical and population relevance of 95 loci for blood lipids. Nature. 2010 Aug 5;466(7307):707-13. doi: 10.103	http://www.broadinstitute.org/mpg/pubs/lipids2010/
Cardiovascular	LDL (2013)	-0.022	0.54	-0.04	0.331	0.054	0.268	0.023	0.693	Global Lipids Genetics Consortium, Willer CJ, Schmidt EM, Sengupta S, Peloso GM, Gustafsson S, Kanoni S, Ganna A, Chen J, Buchkovich ML, et al. Discovery and refinement of loci associated with lipid levels. Nat Genet. 2013 Nov;45(11):1274-83. doi: 10.1038	http://csg.sph.umich.edu/abecasis/public/lipids2013/
Cardiovascular	Total cholesterol (2010)	-0.065	0.127	-0.026	0.601	0.04	0.499	0.081	0.267	Teslovich TM, Musunuru K, Smith AV, Edmondson AC, Stylianou IM, Koseki M, Pirruccello JP, Ripatti S, Chasman DI, Willer CJ., et al. Biological, clinical and population relevance of 95 loci for blood lipids. Nature. 2010 Aug 5;466(7307):707-13. doi: 10.103	http://www.broadinstitute.org/mpg/pubs/lipids2010/
Cardiovascular	Total cholesterol (2013)	-0.033	0.334	-0.027	0.482	0.039	0.378	0.054	0.325	Global Lipids Genetics Consortium, Willer CJ, Schmidt EM, Sengupta S, Peloso GM, Gustafsson S, Kanoni S, Ganna A, Chen J, Buchkovich ML, et al. Discovery and refinement of loci associated with lipid levels. Nat Genet. 2013 Nov;45(11):1274-83. doi: 10.1038	http://csg.sph.umich.edu/abecasis/public/lipids2013/
Cardiovascular	Triglycerides (2010)	-0.036	0.334	-0.034	0.507	0.168	0.001	0.221	0.002	Teslovich TM, Musunuru K, Smith AV, Edmondson AC, Stylianou IM, Koseki M, Pirruccello JP, Ripatti S, Chasman DI, Willer CJ., et al. Biological, clinical and population relevance of 95 loci for blood lipids. Nature. 2010 Aug 5;466(7307):707-13. doi: 10.103	http://www.broadinstitute.org/mpg/pubs/lipids2010/
Cardiovascular	Triglycerides (2013)	-0.005	0.857	-0.025	0.5	0.14	0.0003368	0.165	0.004	Global Lipids Genetics Consortium, Willer CJ, Schmidt EM, Sengupta S, Peloso GM, Gustafsson S, Kanoni S, Ganna A, Chen J, Buchkovich ML, et al. Discovery and refinement of loci associated with lipid levels. Nat Genet. 2013 Nov;45(11):1274-83. doi: 10.1038	http://csg.sph.umich.edu/abecasis/public/lipids2013/
Glucose Related	Fasting ProInsulin	-0.067	0.492	0.039	0.69	0.057	0.652	0.102	0.5	Genome-wide association identifies nine common variants associated with fasting proinsulin levels and provides new insights into the pathophysiology of type 2 diabetes.DOI: 10.2337/db11-0415	http://www.magicinvestigators.org/downloads/
Glucose-Related	2hr Glucose	0.063	0.437	0.088	0.458	-0.128	0.319	0.018	0.918	Saxena R, Hivert MF, Langenberg C, Tanaka T, Pankow JS, Vollenweider P, Lyssenko V, Bouatia-Naji N, Dupuis J, Jackson AU, et al. Genetic variation in GIPR influences the glucose and insulin responses to an oral glucose challenge. Nat Genet. 2010 Feb;42(2)	http://www.magicinvestigators.org/downloads/
Glucose-Related	Fasting glucose	-0.061	0.336	-0.075	0.316	0.14	0.055	0.112	0.311	Dupuis J, Langenberg C, Prokopenko I, Saxena R, Soranzo N, Jackson AU, Wheeler E, Glazer NL, Bouatia-Naji N, Gloyn AL, et al. New genetic loci implicated in fasting glucose homeostasis and their impact on type 2 diabetes risk. Nat Genet. 2010 Feb;42(2):10	http://www.magicinvestigators.org/downloads/
Glucose-Related	Fasting glucose (adjusting for BMI)	0.017	0.755	-0.054	0.369	0.074	0.318	0.138	0.137	Manning AK, Hivert MF, Scott RA, Grimsby JL, Bouatia-Naji N, Chen H, Rybin D, Liu CT, Bielak LF, Prokopenko I, et al. A genome-wide approach accounting for body mass index identifies genetic variants influencing fasting glycemic traits and insulin resistance. Nat Genet. 2012 May 13;44(6):659-69. doi: 10.1038/ng.2274	http://www.magicinvestigators.org/downloads/
Glucose-Related	Fasting insulin	-0.058	0.445	0.069	0.463	0.042	0.672	0.201	0.158	Dupuis J, Langenberg C, Prokopenko I, Saxena R, Soranzo N, Jackson AU, Wheeler E, Glazer NL, Bouatia-Naji N, Gloyn AL, et al. New genetic loci implicated in fasting glucose homeostasis and their impact on type 2 diabetes risk. Nat Genet. 2010 Feb;42(2):10	http://www.magicinvestigators.org/downloads/
Glucose-Related	Fasting insulin (adjusting for BMI)	-0.028	0.613	0.01	0.906	0.007	0.925	0.16	0.181	Manning AK, Hivert MF, Scott RA, Grimsby JL, Bouatia-Naji N, Chen H, Rybin D, Liu CT, Bielak LF, Prokopenko I, et al. A genome-wide approach accounting for body mass index identifies genetic variants influencing fasting glycemic traits and insulin resistance. Nat Genet. 2012 May 13;44(6):659-69. doi: 10.1038/ng.2274	http://www.magicinvestigators.org/downloads/
Glucose-Related	HbA1C	0.064	0.344	-0.15	0.048	0.202	0.014	0.026	0.807	Soranzo N, Sanna S, Wheeler E, Gieger C, Radke D, Dupuis J, Bouatia-Naji N, Langenberg C, Prokopenko I, Stolerman E, et al. Common variants at 10 genomic loci influence hemoglobin A₁(C) levels via glycemic and nonglycemic pathways. Diabetes. 2010 Dec;59(1	http://www.magicinvestigators.org/downloads/
Glucose-Related	HOMA-B	-0.03	0.663	0.074	0.446	0.035	0.712	0.146	0.266	Dupuis J, Langenberg C, Prokopenko I, Saxena R, Soranzo N, Jackson AU, Wheeler E, Glazer NL, Bouatia-Naji N, Gloyn AL, et al. New genetic loci implicated in fasting glucose homeostasis and their impact on type 2 diabetes risk. Nat Genet. 2010 Feb;42(2):10	http://www.magicinvestigators.org/downloads/
Glucose-Related	HOMA-IR	-0.09	0.266	0.051	0.618	0.095	0.348	0.238	0.108	Dupuis J, Langenberg C, Prokopenko I, Saxena R, Soranzo N, Jackson AU, Wheeler E, Glazer NL, Bouatia-Naji N, Gloyn AL, et al. New genetic loci implicated in fasting glucose homeostasis and their impact on type 2 diabetes risk. Nat Genet. 2010 Feb;42(2):10	http://www.magicinvestigators.org/downloads/
Glucose-Related	Type-2 diabetes	0.0002758	0.996	0.094	0.179	0.022	0.789	0.336	0.001	Morris AP, Voight BF, Teslovich TM, Ferreira T, Segrè AV, Steinthorsdottir V, Strawbridge RJ, Khan H, Grallert H, Mahajan A, et al. Large-scale association analysis provides insights into the genetic architecture and pathophysiology of type 2 diabetes. Na	http://diagram-consortium.org/downloads.html
Insulin Secretion	Area Under Curve Ins	-0.067	0.776	-0.392	0.467	0.442	0.427	0.351	0.581	A Central Role for GRB10 in Regulation of Islet Function in Man Plos Genetics 2014. DOI: 10.1371/journal.pgen.1004235	http://www.magicinvestigators.org/downloads/
Insulin Secretion	Area Under Curve Ins AUC glucose	-0.253	0.804	-0.505	0.828	0.49	0.781	0.382	0.761	A Central Role for GRB10 in Regulation of Islet Function in Man Plos Genetics 2014. DOI: 10.1371/journal.pgen.1004235	http://www.magicinvestigators.org/downloads/
Insulin Secretion	Corrected Insulin Response	-0.02	0.878	-0.22	0.193	0.14	0.405	0.086	0.723	A Central Role for GRB10 in Regulation of Islet Function in Man Plos Genetics 2014. DOI: 10.1371/journal.pgen.1004235	http://www.magicinvestigators.org/downloads/
Insulin Secretion	Corrected Insulin Response Insulin Sensitivity Index	0.005	0.977	-0.216	0.357	0.102	0.665	0.046	0.885	A Central Role for GRB10 in Regulation of Islet Function in Man Plos Genetics 2014. DOI: 10.1371/journal.pgen.1004235	http://www.magicinvestigators.org/downloads/
Insulin Secretion	Disposition Index	-0.005	0.971	0.056	0.772	-0.194	0.392	0.141	0.603	A Central Role for GRB10 in Regulation of Islet Function in Man Plos Genetics 2014. DOI: 10.1371/journal.pgen.1004235	http://www.magicinvestigators.org/downloads/
Insulin Secretion	Incremental Insulin at 30 Minutes	-0.14	0.364	-0.284	0.233	0.2	0.378	0.181	0.518	A Central Role for GRB10 in Regulation of Islet Function in Man Plos Genetics 2014. DOI: 10.1371/journal.pgen.1004235	http://www.magicinvestigators.org/downloads/
Insulin Secretion	Insulin at 30 mins	-0.108	0.642	-0.317	0.421	0.374	0.366	0.468	0.401	A Central Role for GRB10 in Regulation of Islet Function in Man Plos Genetics 2014. DOI: 10.1371/journal.pgen.1004235	http://www.magicinvestigators.org/downloads/
Insulin Secretion	Insulin at 30 mins adjusted for BMI	-0.295	0.18	-0.35	0.228	0.238	0.38	0.153	0.635	A Central Role for GRB10 in Regulation of Islet Function in Man Plos Genetics 2014. DOI: 10.1371/journal.pgen.1004235	http://www.magicinvestigators.org/downloads/
IQ	Childhood intelligence	-0.055	0.475	-0.027	0.739	-0.234	0.012	-0.223	0.085	Rietveld CA, Esko T, Davies G, Pers TH, Turley P, Benyamin B, Chabris CF, Emilsson V, Johnson AD, Lee JJ, et al. Common genetic variants associated with cognitive performance identified using the proxy-phenotype method. Proc Natl Acad Sci U S A. 2014 Sep	http://ssgac.org/Data.php
IQ	Educational attainment (college)	-0.073	0.096	0.04	0.421	-0.277	4.273e-07	-0.342	6.963e-05	Rietveld CA, Medland SE, Derringer J, Yang J, Esko T, Martin NW, Westra HJ, Shakhbazov K, Abdellaoui A, Agrawal A, et al. GWAS of 126,559 individuals identifies genetic variants associated with educational attainment. Science. 2013 Jun 21;340(6139):1467-7	http://ssgac.org/Data.php
IQ	Educational attainment (years)	-0.136	0.001	0.044	0.368	-0.298	1.976e-08	-0.378	6.464e-06	Rietveld CA, Medland SE, Derringer J, Yang J, Esko T, Martin NW, Westra HJ, Shakhbazov K, Abdellaoui A, Agrawal A, et al. GWAS of 126,559 individuals identifies genetic variants associated with educational attainment. Science. 2013 Jun 21;340(6139):1467-7	http://ssgac.org/Data.php
Metabochip Replication	2 Hour Glucose	-0.064	0.486	0.052	0.618	0.051	0.652	0.248	0.138	Large-scale association analyses identify new loci influencing glycemic traits and provide insight into the underlying biological pathways. Nature genetics 2012. DOI: 10.1038/ng.2385	http://www.magicinvestigators.org/downloads/
Metabochip Replication	Fasting Glucose	0.068	0.284	-0.143	0.033	0.12	0.058	0.005	0.966	Large-scale association analyses identify new loci influencing glycemic traits and provide insight into the underlying biological pathways. Nature genetics 2012. DOI: 10.1038/ng.2385	http://www.magicinvestigators.org/downloads/
Metabochip Replication	Fasting Insulin	-0.012	0.853	0.048	0.574	0.125	0.158	0.417	0.004	Large-scale association analyses identify new loci influencing glycemic traits and provide insight into the underlying biological pathways. Nature genetics 2012. DOI: 10.1038/ng.2385	http://www.magicinvestigators.org/downloads/
Metabochip Replication	Fasting Insulin Adjusted for BMI	-0.057	0.332	0.07	0.407	0.105	0.213	0.397	0.004	Large-scale association analyses identify new loci influencing glycemic traits and provide insight into the underlying biological pathways. Nature genetics 2012. DOI: 10.1038/ng.2385	http://www.magicinvestigators.org/downloads/
Psychiatric	ADHD	-0.044	0.648	0.028	0.813	0.016	0.902	0.091	0.604	Neale BM, Medland SE, Ripke S, Asherson P, Franke B, Lesch KP, Faraone SV, Nguyen TT, Schäfer H, Holmans P, Daly M, et al. Meta-analysis of genome-wide association studies of attention-deficit/hyperactivity disorder. J Am Acad Child Adolesc Psychiatry. 20	http://www.med.unc.edu/pgc/downloads
Psychiatric	Alzheimer's disease	0.04	0.625	0.124	0.246	-0.052	0.624	0.066	0.657	Lambert JC, Ibrahim-Verbaas CA, Harold D, Naj AC, Sims R, Bellenguez C, DeStafano AL, Bis JC, Beecham GW, Grenier-Boley B, et al. Meta-analysis of 74,046 individuals identifies 11 new susceptibility loci for Alzheimer's disease. Nat Genet. 2013 Dec;45(12)	http://www.pasteur-lille.fr/en/recherche/u744/igap/igap_download.php
Psychiatric	Autism	-0.188	0.001	-0.007	0.926	-0.002	0.985	-0.16	0.238	Cross-Disorder Group of the Psychiatric Genomics Consortium. Identification of risk loci with shared effects on five major psychiatric disorders: a genome-wide analysis. Lancet. 2013 Apr 20;381(9875):1371-9. doi: 10.1016/S0140-6736(12)62129-1.	http://www.med.unc.edu/pgc/downloads
Psychiatric	Bipolar disorder	-0.017	0.759	0.181	0.004	-0.103	0.144	0.161	0.106	Psychiatric GWAS Consortium Bipolar Disorder Working Group. Large-scale genome-wide association analysis of bipolar disorder identifies a new susceptibility locus near ODZ4. Nat Genet. 2011 Sep 18;43(10):977-83. doi: 10.1038/ng.943.	http://www.med.unc.edu/pgc/downloads
Psychiatric	Major Depressive Disorder	-0.168	0.014	0.08	0.43	0.134	0.229	0.514	0.001	Major Depressive Disorder Working Group of the Psychiatric GWAS Consortium, Ripke S, Wray NR, Lewis CM, Hamilton SP, Weissman MM, Breen G, Byrne EM, Blackwood DH, Boomsma DI, et al. A mega-analysis of genome-wide association studies for major depressive d	http://www.med.unc.edu/pgc/downloads
Psychiatric	Schizophrenia (2011)	-0.055	0.233	0.25	0.0001064	-0.113	0.097	0.315	0.0009642	Schizophrenia Psychiatric Genome-Wide Association Study (GWAS) Consortium. Genome-wide association study identifies five new schizophrenia loci. Nat Genet. 2011 Sep 18;43(10):969-76.	http://www.med.unc.edu/pgc/downloads
Psychiatric	Schizophrenia (2014)	-0.118	0.0002	0.257	5.3297e-10	-0.1413	0.0024	0.3542	6.4005e-08	Schizophrenia Working Group of the Psychiatric Genomics, C. Biological insights from 108 schizophrenia-associated genetic loci. Nature 511, 421-427 (2014).	http://www.med.unc.edu/pgc/downloads
Puberty	Age at menarche (2014)	-0.009	0.769	0.117	0.004	-0.138	0.002	-0.007	0.904	Perry JR, Day F, Elks CE, Sulem P, Thompson DJ, Ferreira T, He C, Chasman DI, Esko T, Thorleifsson G, et al. Parent-of-origin-specific allelic associations among 106 genomic loci for age at menarche. Nature. 2014 Oct 2;514(7520):92-7. doi: 10.1038/nature1	http://www.reprogen.org/data_download.html
Puberty	Pubertal Growth - Height at age 10 in Females	-0.026	0.68	0.131	0.092	-0.136	0.093	0.122	0.31	Cousminer, DL, Berry, DJ, Timpson, NJ, Ang, W, Thiering, E, et al. Genome-Wide Association and Longitudinal Analyses Reveal Genetic Loci Linking Pubertal Height Growth, Pubertal Timing, and Childhood Adiposity. Hum Molec Genet. 2013 Jul 1;22(13):2735-47.	http://egg-consortium.org/
Puberty	Pubertal Growth - Height at age 10 in females and 12 in males - targets take-off phase of growth spurt	0.005	0.925	0.167	0.009	-0.231	0.001	0.035	0.732	Cousminer, DL, Berry, DJ, Timpson, NJ, Ang, W, Thiering, E, et al. Genome-Wide Association and Longitudinal Analyses Reveal Genetic Loci Linking Pubertal Height Growth, Pubertal Timing, and Childhood Adiposity. Hum Molec Genet. 2013 Jul 1;22(13):2735-47.	http://egg-consortium.org/
Puberty	Pubertal Growth - Height at age 12 in males	0.056	0.427	0.205	0.017	-0.319	0.002	-0.067	0.634	Cousminer, DL, Berry, DJ, Timpson, NJ, Ang, W, Thiering, E, et al. Genome-Wide Association and Longitudinal Analyses Reveal Genetic Loci Linking Pubertal Height Growth, Pubertal Timing, and Childhood Adiposity. Hum Molec Genet. 2013 Jul 1;22(13):2735-47.	http://egg-consortium.org/
Puberty	Pubertal Growth - Tanner	0.152	0.237	-0.065	0.663	0.124	0.415	0.083	0.728	Cousminer, DL, Stergiakouli, E, Berry, DJ, Ang, W, Groen-Blokhuis, MM, et al. Genome-wide association study of sexual maturation in males and females highlights a role for body mass and menarche loci in male puberty. Hum Molec Genet. 2014 Aug 15;23(16):44	http://egg-consortium.org/
Puberty	Pubertal Growth - Tanner (females)	0.257	0.19	0.013	0.941	0.115	0.544	0.219	0.484	Cousminer, DL, Stergiakouli, E, Berry, DJ, Ang, W, Groen-Blokhuis, MM, et al. Genome-wide association study of sexual maturation in males and females highlights a role for body mass and menarche loci in male puberty. Hum Molec Genet. 2014 Aug 15;23(16):44	http://egg-consortium.org/
Puberty	Pubertal Growth - Tanner (males)	-0.038	0.866	-0.263	0.517	0.178	0.653	-0.196	0.712	Cousminer, DL, Stergiakouli, E, Berry, DJ, Ang, W, Groen-Blokhuis, MM, et al. Genome-wide association study of sexual maturation in males and females highlights a role for body mass and menarche loci in male puberty. Hum Molec Genet. 2014 Aug 15;23(16):44	http://egg-consortium.org/
Puberty	Pubertal Growth - total amount of growth across the pubertal growth period	0.006	0.922	-0.016	0.847	-0.031	0.716	-0.124	0.273	Cousminer, DL, Berry, DJ, Timpson, NJ, Ang, W, Thiering, E, et al. Genome-Wide Association and Longitudinal Analyses Reveal Genetic Loci Linking Pubertal Height Growth, Pubertal Timing, and Childhood Adiposity. Hum Molec Genet. 2013 Jul 1;22(13):2735-47.	http://egg-consortium.org/
Puberty	Pubertal Growth - total amount of growth across the pubertal growth period (Females)	-0.049	0.53	0.08	0.399	-0.136	0.187	-0.111	0.42	Cousminer, DL, Berry, DJ, Timpson, NJ, Ang, W, Thiering, E, et al. Genome-Wide Association and Longitudinal Analyses Reveal Genetic Loci Linking Pubertal Height Growth, Pubertal Timing, and Childhood Adiposity. Hum Molec Genet. 2013 Jul 1;22(13):2735-47.	http://egg-consortium.org/
Puberty	Pubertal Growth - total amount of growth across the pubertal growth period (Males)	0.047	0.569	-0.132	0.224	0.093	0.389	-0.133	0.357	Cousminer, DL, Berry, DJ, Timpson, NJ, Ang, W, Thiering, E, et al. Genome-Wide Association and Longitudinal Analyses Reveal Genetic Loci Linking Pubertal Height Growth, Pubertal Timing, and Childhood Adiposity. Hum Molec Genet. 2013 Jul 1;22(13):2735-47.	http://egg-consortium.org/
Puberty	Pubertal Growth - total amount of growth in late adolescence (Females)	-0.06	0.576	0.272	0.048	-0.407	0.017	-0.212	0.261	Cousminer, DL, Berry, DJ, Timpson, NJ, Ang, W, Thiering, E, et al. Genome-Wide Association and Longitudinal Analyses Reveal Genetic Loci Linking Pubertal Height Growth, Pubertal Timing, and Childhood Adiposity. Hum Molec Genet. 2013 Jul 1;22(13):2735-47.	http://egg-consortium.org/
Puberty	Pubertal Growth - total amount of growth in late adolescence (Males)	-0.122	0.155	0.006	0.954	0.104	0.335	-0.005	0.975	Cousminer, DL, Berry, DJ, Timpson, NJ, Ang, W, Thiering, E, et al. Genome-Wide Association and Longitudinal Analyses Reveal Genetic Loci Linking Pubertal Height Growth, Pubertal Timing, and Childhood Adiposity. Hum Molec Genet. 2013 Jul 1;22(13):2735-47.	http://egg-consortium.org/
Puberty	Pubertal Growth - total amount of growth in late adolescence, targeting the timing of peak height growth velocity	-0.122	0.137	0.043	0.665	0.01	0.927	-0.12	0.415	Cousminer, DL, Berry, DJ, Timpson, NJ, Ang, W, Thiering, E, et al. Genome-Wide Association and Longitudinal Analyses Reveal Genetic Loci Linking Pubertal Height Growth, Pubertal Timing, and Childhood Adiposity. Hum Molec Genet. 2013 Jul 1;22(13):2735-47.	http://egg-consortium.org/
Reproductive	Age at Menopause	-0.026	0.526	0.088	0.079	-0.173	0.004	-0.043	0.608	Day, F.R. et al. Large-scale genomic analyses link reproductive aging to hypothalamic signaling, breast cancer susceptibility and BRCA1-mediated DNA repair. Nat Genet 47, 1294-303 (2015).	http://www.reprogen.org/data_download.html
Respiratory	Asthma	-0.094	0.194	0.055	0.564	-0.097	0.374	-0.074	0.614	Moffatt MF, Gut IG, Demenais F, Strachan DP, Bouzigon E, Heath S, von Mutius E, Farrall M, Lathrop M, Cookson WO; GABRIEL Consortium. A large-scale, consortium-based genomewide association study of asthma. N Engl J Med. 2010 Sep 23;363(13):1211-21. doi: 1	http://www.cng.fr/gabriel/results.html
Smoking	Cigarettes per day	0.089	0.279	-0.139	0.159	0.436	0.001	0.19	0.226	Tobacco and Genetics Consortium. Genome-wide meta-analyses identify multiple loci associated with smoking behavior. Nat Genet. 2010 May;42(5):441-7. doi: 10.1038/ng.571.	http://www.med.unc.edu/pgc/downloads
Smoking	Ever smoked	-0.014	0.792	-0.123	0.048	0.253	0.0001975	0.04	0.664	Tobacco and Genetics Consortium. Genome-wide meta-analyses identify multiple loci associated with smoking behavior. Nat Genet. 2010 May;42(5):441-7. doi: 10.1038/ng.571.	http://www.med.unc.edu/pgc/downloads
Smoking	Former smoker	-0.187	0.006	-0.033	0.704	-0.072	0.492	-0.141	0.273	Tobacco and Genetics Consortium. Genome-wide meta-analyses identify multiple loci associated with smoking behavior. Nat Genet. 2010 May;42(5):441-7. doi: 10.1038/ng.571.	http://www.med.unc.edu/pgc/downloads
Smoking	Smoking start age	0.046	0.617	0.172	0.209	-0.326	0.029	0.097	0.557	Tobacco and Genetics Consortium. Genome-wide meta-analyses identify multiple loci associated with smoking behavior. Nat Genet. 2010 May;42(5):441-7. doi: 10.1038/ng.571.	http://www.med.unc.edu/pgc/downloads
