# Supplementary material for: Genome-Wide Association Analyses in 128,266 Individuals Identifies New Morningness and Sleep Duration Loci
Source: PLoS Genet. 2016 Aug 5;12(8):e1006125. doi: 10.1371/journal.pgen.1006125 (PMC4975467; doi:10.1371/journal.pgen.1006125)
Supplement: S6 Table — GIANT (BMI) and DIAGRAM (T2D) betas were used as weights in the genetic risk scores. UK Biobank betas (SEs) and P-values are reported for inverse-normalised BMI and Chronotype; log-odds ratios (SEs) and P-values are reported for T2D. (XLSX) [file pgen.1006125.s006.xlsx]

## Sheet: Supplementary Table S6
Supplementary Table S6. Summary of the 76 body mass index (BMI) and 65 type 2 diabetes (T2D) SNPs used in the Mendelian Randomisation analyses. GIANT (BMI) and DIAGRAM (T2D) betas were used as weights in the genetic risk scores. UK Biobank betas (SEs) and P-values are reported for inverse-normalised BMI and Chronotype; log-odds ratios (SEs) and P-values are reported for T2D.
Phenotype	SNP	Locus	Exclude from score	Reason for exclusion	Trait raising allele	Trait lowering allele	Imputation quality	Weight (Published Beta)	UKB BMI/T2D Beta/logOR (SE)	UKB BMI/T2D P	UKB Chronotype Beta (SE)	UKB Chronotype P
BMI	rs1000940	RABEP1	No	NA	G	A	0.99624	0.019	0.011 (0.004)	0.016	-0.006 (0.005)	0.16
BMI	rs10132280	STXBP6	No	NA	C	A	0.97496	0.023	0.020 (0.005)	1.1e-05	0.004 (0.005)	0.38
BMI	rs1016287	FLJ30838	No	NA	T	C	0.99411	0.023	0.019 (0.004)	2e-05	0.002 (0.005)	0.61
BMI	rs10182181	ADCY3	No	NA	G	A	0.99521	0.031	0.033 (0.004)	1.4e-15	-0.001 (0.004)	0.76
BMI	rs10733682	LMX1B	No	NA	A	G	0.9576	0.017	0.019 (0.004)	5.9e-06	-0.001 (0.004)	0.8
BMI	rs10938397	GNPDA2	No	NA	G	A	1	0.04	0.030 (0.004)	5.8e-13	0.004 (0.004)	0.29
BMI	rs10968576	LINGO2	No	NA	G	A	1	0.025	0.024 (0.004)	6.9e-08	0.004 (0.004)	0.34
BMI	rs11030104	BDNF	Yes	BMI-raising allele also associated with regular smoking (which itself has a causal effect on BMI in opposite direction)	A	G	0.99931	NA	NA	NA	NA	NA
BMI	rs11057405	CLIP1	No	NA	G	A	1	0.031	0.030 (0.007)	4.7e-06	0.003 (0.007)	0.69
BMI	rs11126666	KCNK3	No	NA	A	G	0.99485	0.021	0.002 (0.005)	0.71	-0.001 (0.005)	0.76
BMI	rs11165643	PTBP2	No	NA	T	C	0.99575	0.022	0.016 (0.004)	9.5e-05	-0.001 (0.004)	0.77
BMI	rs11191560	NT5C2	No	NA	C	T	0.99989	0.031	0.026 (0.008)	0.00065	0.013 (0.008)	0.096
BMI	rs11583200	ELAVL4	No	NA	C	T	0.98728	0.018	0.019 (0.004)	7.7e-06	0.003 (0.004)	0.45
BMI	rs1167827	HIP1	No	NA	G	A	1	0.02	0.020 (0.004)	1.8e-06	0.007 (0.004)	0.091
BMI	rs11688816	EHBP1	No	NA	G	A	0.98096	0.017	0.014 (0.004)	0.00094	-0.005 (0.004)	0.24
BMI	rs11727676	HHIP	No	NA	T	C	1	0.036	-0.003 (0.007)	0.66	0.003 (0.007)	0.64
BMI	rs11847697	PRKD1	No	NA	T	C	1	0.049	0.014 (0.010)	0.17	0.002 (0.01)	0.87
BMI	rs12286929	CADM1	No	NA	G	A	0.99124	0.022	0.010 (0.004)	0.012	-0.008 (0.004)	0.043
BMI	rs12401738	FUBP1	No	NA	A	G	0.99528	0.021	0.012 (0.004)	0.0033	0.004 (0.004)	0.36
BMI	rs12429545	OLFM4	No	NA	A	G	0.97759	0.033	0.027 (0.006)	8e-06	0.008 (0.006)	0.2
BMI	rs12446632	GPRC5B	No	NA	G	A	0.99978	0.04	0.028 (0.006)	2.4e-06	-0.005 (0.006)	0.37
BMI	rs12566985	FPGT-TNNI3K	No	NA	G	A	0.9947	0.024	0.011 (0.004)	0.0061	-0.009 (0.004)	0.036
BMI	rs12885454	PRKD1	No	NA	C	A	0.99569	0.021	0.015 (0.004)	0.00046	-0.0001 (0.0043)	0.98
BMI	rs12940622	RPTOR	No	NA	G	A	0.99796	0.018	0.017 (0.004)	5.9e-05	0.006 (0.004)	0.18
BMI	rs13021737	TMEM18	No	NA	G	A	0.99072	0.06	0.059 (0.005)	9.1e-27	0.004 (0.006)	0.48
BMI	rs13078960	CADM2	No	NA	G	T	0.9915	0.03	0.024 (0.005)	2.5e-06	-0.007 (0.005)	0.16
BMI	rs13107325	SLC39A8	Yes	Missense Ala/Thr polymorphism located in exon 7 of SLC39A8, which encodes a zinc transporter that also transports cadmium and manganese. It is also associated with BP and HDL levels, and presumably these and the BMI effect are secondary to the metal ion transport variation.	T	C	1	NA	NA	NA	NA	NA
BMI	rs13191362	PARK2	No	NA	A	G	0.98973	0.028	0.026 (0.006)	3.1e-05	0.011 (0.006)	0.082
BMI	rs1516725	ETV5	No	NA	C	T	0.99495	0.045	0.032 (0.006)	1e-07	0.003 (0.006)	0.61
BMI	rs1528435	UBE2E3	No	NA	T	C	0.99738	0.018	0.014 (0.004)	0.00066	0.007 (0.004)	0.087
BMI	rs1558902	FTO	No	NA	A	T	0.99914	0.082	0.077 (0.004)	1.5e-75	0.011 (0.004)	0.0088
BMI	rs16851483	RASA2	No	NA	T	G	0.99906	0.048	0.028 (0.008)	0.00068	0.009 (0.008)	0.29
BMI	rs16951275	MAP2K5	No	NA	T	C	0.99819	0.031	0.032 (0.005)	4.4e-11	0.007 (0.005)	0.18
BMI	rs17001654	SCARB2	Yes	SNP not in HWE	G	C	0.9483	NA	NA	NA	NA	NA
BMI	rs17024393	GNAT2	No	NA	C	T	0.98934	0.066	0.074 (0.013)	1.2e-08	-0.034 (0.013)	0.0086
BMI	rs17094222	HIF1AN	No	NA	C	T	0.96874	0.025	0.013 (0.005)	0.0085	0.003 (0.005)	0.51
BMI	rs17405819	HNF4G	No	NA	T	C	0.99793	0.022	0.014 (0.004)	0.0013	-0.002 (0.005)	0.69
BMI	rs17724992	PGPEP1	No	NA	A	G	0.98342	0.019	0.023 (0.005)	1.1e-06	0.013 (0.005)	0.0051
BMI	rs1808579	C18orf8	No	NA	C	T	0.99797	0.017	0.022 (0.004)	1.5e-07	0.001 (0.004)	0.76
BMI	rs1928295	TLR4	No	NA	T	C	0.99998	0.019	0.010 (0.004)	0.016	-0.005 (0.004)	0.19
BMI	rs2033529	TDRG1	Yes	SNP not available	G	A	NA	NA	NA	NA	NA	NA
BMI	rs2033732	RALYL	No	NA	C	T	1	0.019	0.002 (0.005)	0.67	-0.006 (0.005)	0.19
BMI	rs205262	C6orf106	No	NA	G	A	0.9968	0.022	0.028 (0.005)	1.1e-09	-0.0004 (0.0047)	0.93
BMI	rs2075650	TOMM40	Yes	SNP not in HWE	A	G	0.9865	NA	NA	NA	NA	NA
BMI	rs2112347	POC5	No	NA	T	G	1	0.026	0.026 (0.004)	6.3e-10	-0.004 (0.004)	0.37
BMI	rs2121279	LRP1B	No	NA	T	C	0.98723	0.025	0.006 (0.006)	0.37	0.001 (0.006)	0.84
BMI	rs2176598	HSD17B12	No	NA	T	C	1	0.02	0.023 (0.005)	1.3e-06	-0.001 (0.005)	0.83
BMI	rs2207139	TFAP2B	No	NA	G	A	0.9989	0.045	0.038 (0.005)	1.8e-12	0.021 (0.006)	0.00021
BMI	rs2245368	PMS2L11	No	NA	C	T	1	0.032	0.022 (0.005)	8e-05	0.003 (0.006)	0.55
BMI	rs2287019	QPCTL	No	NA	C	T	0.97852	0.036	0.035 (0.005)	1e-10	-0.002 (0.005)	0.75
BMI	rs2365389	FHIT	No	NA	C	T	0.99305	0.02	0.029 (0.004)	2.7e-12	0.004 (0.004)	0.34
BMI	rs2650492	SBK1	No	NA	A	G	0.98144	0.021	0.019 (0.005)	3.6e-05	-0.002 (0.005)	0.65
BMI	rs2820292	NAV1	No	NA	C	A	1	0.02	0.019 (0.004)	3.6e-06	-0.005 (0.004)	0.26
BMI	rs29941	KCTD15	No	NA	G	A	1	0.018	0.018 (0.004)	5e-05	0.002 (0.004)	0.63
BMI	rs3101336	NEGR1	No	NA	C	T	1	0.033	0.027 (0.004)	9.5e-11	-0.003 (0.004)	0.51
BMI	rs3736485	DMXL2	No	NA	A	G	0.98728	0.018	0.011 (0.004)	0.0064	-0.001 (0.004)	0.88
BMI	rs3810291	ZC3H4	No	NA	A	G	1	0.028	0.028 (0.004)	1.8e-10	-0.008 (0.004)	0.078
BMI	rs3817334	MTCH2	No	NA	T	C	1	0.026	0.031 (0.004)	1.4e-13	0.012 (0.004)	0.0053
BMI	rs3849570	GBE1	No	NA	A	C	0.99509	0.019	0.011 (0.004)	0.0078	-0.003 (0.004)	0.46
BMI	rs3888190	ATP2A1	Yes	Associated with lots of other traits and is a big haplotype	A	C	0.99808	NA	NA	NA	NA	NA
BMI	rs4256980	TRIM66	No	NA	G	C	0.99283	0.021	0.021 (0.004)	1.7e-06	0.003 (0.004)	0.47
BMI	rs4740619	C9orf93	No	NA	T	C	0.99762	0.018	0.017 (0.004)	5.7e-05	0.003 (0.004)	0.52
BMI	rs543874	SEC16B	No	NA	G	A	1	0.048	0.049 (0.005)	3.4e-22	0.003 (0.005)	0.57
BMI	rs6477694	EPB41L4B	No	NA	C	T	0.99022	0.017	0.008 (0.004)	0.067	-0.003 (0.004)	0.43
BMI	rs6567160	MC4R	No	NA	C	T	0.99663	0.056	0.054 (0.005)	9.5e-29	-0.008 (0.005)	0.12
BMI	rs657452	AGBL4	No	NA	A	G	0.98709	0.023	0.014 (0.004)	0.00084	0.008 (0.004)	0.068
BMI	rs6804842	RARB	No	NA	G	A	0.98778	0.019	0.009 (0.004)	0.032	0.007 (0.004)	0.082
BMI	rs7138803	BCDIN3D	No	NA	A	G	1	0.032	0.034 (0.004)	1.3e-15	-0.001 (0.004)	0.89
BMI	rs7141420	NRXN3	No	NA	T	C	0.98379	0.024	0.019 (0.004)	6.7e-06	-0.0003 (0.0042)	0.94
BMI	rs7243357	GRP	No	NA	T	G	0.98998	0.022	0.012 (0.005)	0.021	-0.006 (0.005)	0.25
BMI	rs758747	NLRC3	No	NA	T	C	0.97187	0.023	0.014 (0.005)	0.002	-0.002 (0.005)	0.69
BMI	rs7599312	ERBB4	No	NA	G	A	0.97294	0.022	0.019 (0.005)	3.6e-05	0.014 (0.005)	0.0042
BMI	rs7899106	GRID1	No	NA	G	A	0.98612	0.04	0.023 (0.009)	0.014	-0.011 (0.01)	0.25
BMI	rs9400239	FOXO3	No	NA	C	T	0.99206	0.019	0.017 (0.005)	0.00023	-0.006 (0.005)	0.22
BMI	rs9581854	MTIF3	No	NA	T	C	0.98643	0.03	0.015 (0.005)	0.0062	-0.0003 (0.0054)	0.95
BMI	rs9925964	KAT8	Yes	SNP not in HWE	A	G	1	NA	NA	NA	NA	NA
T2D	rs10203174	THADA	No	NA	C	T	0.99782	0.131	0.14 (0.039)	0.00023	0.002 (0.006)	0.78
T2D	rs10278336	GCK	Yes	Major fasting glucose SNP	A	G	0.9989	NA	NA	NA	NA	NA
T2D	rs10401969	CILP2	Yes	Associated with LDL, triglycerides and sphingolipids	C	T	0.99627	NA	NA	NA	NA	NA
T2D	rs10758593	GLIS3	No	NA	A	G	1	0.058	0.035 (0.024)	0.14	0.003 (0.004)	0.51
T2D	rs10811661	CDKN2A/B	No	NA	T	C	1	0.166	0.21 (0.033)	1.6e-10	-0.003 (0.005)	0.55
T2D	rs10830963	MTNR1B	Yes	Major fasting glucose SNP	G	C	1	NA	NA	NA	NA	NA
T2D	rs10842994	KLHDC5	No	NA	C	T	1	0.095	0.084 (0.030)	0.0054	0.007 (0.005)	0.17
T2D	rs10923931	NOTCH2	No	NA	T	G	1	0.077	0.099 (0.037)	0.0073	0.004 (0.006)	0.54
T2D	rs11063069	CCND2	No	NA	G	A	1	0.077	0.069 (0.029)	0.017	-0.008 (0.005)	0.12
T2D	rs1111875	HHEX/IDE	No	NA	C	T	1	0.104	0.15 (0.024)	1.4e-09	0.003 (0.004)	0.4
T2D	rs11257655	CDC123/CAMK1D	No	NA	T	C	1	0.068	0.12 (0.028)	1.8e-05	0.004 (0.005)	0.45
T2D	rs11634397	ZFAND6	No	NA	G	A	1	0.049	0.01 (0.025)	0.68	3E-05 (0.004)	0.99
T2D	rs11717195	ADCY5	No	NA	T	C	0.99551	0.104	0.058 (0.028)	0.037	0.010 (0.005)	0.031
T2D	rs12242953	VPS26A	No	NA	G	A	0.98675	0.068	0.0002 (0.048)	1	-0.003 (0.008)	0.67
T2D	rs12427353	HNF1A (TCF1)	No	NA	G	C	0.98431	0.077	0.019 (0.031)	0.53	0.004 (0.005)	0.4
T2D	rs12497268	PSMD6	No	NA	G	C	0.97872	0.03	0.083 (0.032)	0.0092	-0.008 (0.005)	0.1
T2D	rs12571751	ZMIZ1	No	NA	A	G	1	0.077	0.094 (0.024)	7.1e-05	0.009 (0.004)	0.027
T2D	rs12899811	PRC1	No	NA	G	A	0.9983	0.077	0.052 (0.026)	0.042	-0.003 (0.004)	0.51
T2D	rs12970134	MC4R	Yes	Primary effect on BMI	A	G	1	NA	NA	NA	NA	NA
T2D	rs13233731	KLF14	Yes	In linkage disequilibrium with SNPs associated with HDL	G	A	0.99725	NA	NA	NA	NA	NA
T2D	rs13389219	GRB14	Yes	In linkage disequilibrium with SNPs associated with waist hip ratio and triglycerides	C	T	0.99895	NA	NA	NA	NA	NA
T2D	rs1359790	SPRY2	No	NA	G	A	1	0.077	0.098 (0.027)	0.00024	-0.007 (0.004)	0.11
T2D	rs1496653	UBE2E2	No	NA	A	G	0.99868	0.086	0.14 (0.030)	7.6e-06	0.005 (0.005)	0.32
T2D	rs1552224	ARAP1 (CENTD2)	No	NA	A	C	1	0.104	0.19 (0.034)	6.1e-08	-0.001 (0.005)	0.84
T2D	rs163184	KCNQ1	No	NA	G	T	0.99115	0.086	0.12 (0.024)	8.2e-07	-0.002 (0.004)	0.68
T2D	rs16927668	PTPRD	No	NA	T	C	0.9957	0.039	0.008 (0.029)	0.8	-0.012 (0.005)	0.013
T2D	rs17168486	DGKB	No	NA	T	C	0.99366	0.104	0.12 (0.030)	6.3e-05	0.005 (0.005)	0.29
T2D	rs17301514	ST64GAL1	No	NA	A	G	0.97682	0.049	0.037 (0.038)	0.33	0.006 (0.006)	0.36
T2D	rs17791513	TLE4	No	NA	A	G	0.99086	0.113	0.062 (0.050)	0.22	-0.005 (0.008)	0.51
T2D	rs17867832	GCC1	No	NA	T	G	0.96011	0.086	-0.020 (0.043)	0.64	-0.010 (0.007)	0.17
T2D	rs1801282	PPARG	No	NA	C	G	1	0.122	0.16 (0.038)	2.1e-05	0.007 (0.006)	0.23
T2D	rs2007084	AP3S2	No	NA	G	A	0.94164	0.02	-0.016 (0.043)	0.71	0.004 (0.007)	0.57
T2D	rs2075423	PROX1	No	NA	G	T	0.98753	0.068	0.076 (0.025)	0.0028	-2E-05 (0.004)	1
T2D	rs2261181	HMGA2	No	NA	T	C	0.98556	0.122	0.21 (0.038)	4.2e-08	-0.016 (0.007)	0.015
T2D	rs2334499	DUSP8	No	NA	T	C	0.98935	0.039	0.049 (0.024)	0.04	-0.004 (0.004)	0.44
T2D	rs243088	BCL11A	No	NA	T	A	0.99141	0.068	0.071 (0.024)	0.0029	-0.001 (0.004)	0.77
T2D	rs2447090	SRR	No	NA	A	G	0.98594	0.039	0.040 (0.025)	0.11	-0.001 (0.004)	0.79
T2D	rs2796441	TLE1	No	NA	G	A	1	0.068	0.070 (0.024)	0.0037	0.012 (0.004)	0.0019
T2D	rs2943640	IRS1	Yes	Associated with HDL, triglycerides and adiposity	C	A	1	NA	NA	NA	NA	NA
T2D	rs3734621	KCNK16	No	NA	C	A	0.9933	0.068	0.14 (0.071)	0.056	-0.006 (0.012)	0.62
T2D	rs3802177	SLC30A8	No	NA	G	A	1	0.131	0.14 (0.026)	7.4e-08	0.0002 (0.004)	0.97
T2D	rs4299828	ZFAND3	No	NA	A	G	0.99062	0.039	0.036 (0.030)	0.23	0.0001 (0.005)	0.98
T2D	rs4402960	IGF2BP2	No	NA	T	G	1	0.122	0.15 (0.025)	2.3e-09	0.008 (0.004)	0.062
T2D	rs4430796	HNF1B (TCF2)	No	NA	A	G	1	0.095	-0.11 (0.024)	9.4e-06	0.004 (0.004)	0.29
T2D	rs4458523	WFS1	No	NA	G	T	0.9983	0.095	0.072 (0.024)	0.003	0.006 (0.004)	0.16
T2D	rs4502156	C2CD4A	No	NA	T	C	1	0.058	0.044 (0.024)	0.063	0.0007 (0.004)	0.86
T2D	rs459193	ANKRD55	No	NA	G	A	1	0.077	0.14 (0.028)	4.3e-07	0.007 (0.004)	0.13
T2D	rs4812829	HNF4A	No	NA	A	G	1	0.058	0.11 (0.032)	0.00079	0.002 (0.005)	0.73
T2D	rs516946	ANK1	No	NA	C	T	1	0.086	0.090 (0.028)	0.0016	-0.004 (0.005)	0.43
T2D	rs5215	KCNJ11	No	NA	C	T	1	0.068	0.091 (0.024)	0.0002	0.005 (0.004)	0.2
T2D	rs6795735	ADAMTS9	Yes	Associated with waist hip ratio	C	T	1	NA	NA	NA	NA	NA
T2D	rs6819243	MAEA	No	NA	T	C	0.99998	0.068	-0.074 (0.076)	0.33	-0.013 (0.013)	0.3
T2D	rs6878122	ZBED3	No	NA	G	A	0.99687	0.095	0.041 (0.025)	0.11	-0.002 (0.004)	0.69
T2D	rs7177055	HMG20A	No	NA	A	G	1	0.077	0.080 (0.027)	0.0028	-0.006 (0.004)	0.17
T2D	rs7202877	BCAR1	No	NA	T	G	1	0.113	0.16 (0.042)	0.00011	0.005 (0.007)	0.49
T2D	rs7569522	RBMS1	No	NA	A	G	0.98354	0.048	0.058 (0.023)	0.015	-0.0003 (0.004)	0.93
T2D	rs7756992	CDKAL1	No	NA	G	A	1	0.157	0.16 (0.026)	2.7e-10	0.0001 (0.004)	0.98
T2D	rs780094	GCKR	Yes	Associated with multiple traits	C	T	1	NA	NA	NA	NA	NA
T2D	rs7845219	TP53INP1	No	NA	T	C	0.99653	0.058	0.085 (0.024)	0.00033	0.004 (0.004)	0.37
T2D	rs7903146	TCF7L2	No	NA	T	C	1	0.329	0.40 (0.025)	1.4e-57	0.009 (0.004)	0.029
T2D	rs7955901	TSPAN8/LGR5	No	NA	C	T	0.99167	0.068	0.019 (0.024)	0.42	-0.0005 (0.004)	0.9
T2D	rs8108269	GIPR	No	NA	G	T	0.97741	0.068	0.10 (0.026)	6.8e-05	0.0005 (0.004)	0.91
T2D	rs8182584	PEPD	No	NA	T	G	1	0.039	0.050 (0.024)	0.042	0.002 (0.004)	0.67
T2D	rs849135	JAZF1	No	NA	G	A	0.99935	0.104	0.14 (0.024)	8.4e-09	-0.002 (0.004)	0.62
T2D	rs9936385	FTO	Yes	Primary effect on BMI	C	T	0.99456	NA	NA	NA	NA	NA
