# Supplementary material for: Genome-Wide Association Analyses in 128,266 Individuals Identifies New Morningness and Sleep Duration Loci
Source: PLoS Genet. 2016 Aug 5;12(8):e1006125. doi: 10.1371/journal.pgen.1006125 (PMC4975467; doi:10.1371/journal.pgen.1006125)
Supplement: S7 Table — External betas (log-ORs) were used as weights to generate the genetic risk scores used in IVreg2. SNP-phenotype associations were generated in STATA using 120,286 unrelated white British individuals. (XLSX) [file pgen.1006125.s007.xlsx]

## Sheet: Supplementary Table S7
Supplementary Table S7. Results of Mendelian Randomisation analyses performed in the UK Biobank dataset. External betas (log-ORs) were used as weights to generate the genetic risk scores used in IVreg2. SNP-phenotype associations were generated in STATA using 120,286 unrelated white British individuals.
		IVreg2 (using GRS)			IVW			Egger
Exposure	Outcome	Beta	SE	P	Beta	SE	P	Beta	SE	P
BMI	Chronotype	0.04088	0.0234739	0.082	0.0538022	0.0287306	0.0654173	0.113545	0.0558122	0.0458708
	Hours Slept	0.0192678	0.0234821	0.41	0.0140902	0.0287265	0.625363	-0.0310329	0.0560821	0.581867
BMI	Undersleeper	0.0034028	0.0572363	0.95	-0.146956	0.0718529	0.0447037	-0.31124	0.139281	0.0287814
	Oversleeper	0.0944306	0.0890143	0.29	0.0429382	0.0859567	0.619017	-0.413489	0.165825	0.0151238
T2D	Chronotype	0.472277	0.210021	0.025	0.011645	0.00661844	0.0841599	0.0137915	0.0116267	0.240837
	Hours Slept	0.100848	0.210882	0.63	0.00301189	0.00671403	0.655518	0.0174757	0.0115475	0.136124
Chronotype	BMI	-1.69562	1.51688	0.26	0.0904793	0.107294	0.415563	-0.000564093	0.367866	0.998804
	T2D	0.0436195	0.174124	0.43	-0.369089	0.298962	0.24062	-0.31894	1.05014	0.767015
