# Supplementary material for: Genome-Wide Association Analyses in 128,266 Individuals Identifies New Morningness and Sleep Duration Loci
Source: PLoS Genet. 2016 Aug 5;12(8):e1006125. doi: 10.1371/journal.pgen.1006125 (PMC4975467; doi:10.1371/journal.pgen.1006125)
Supplement: S8 Table — Type 2 diabetes ORs and SEs were generated in a smaller subset of unrelated individuals as compared to the P-values, owing to limitations of Linear Mixed Models method. (XLSX) [file pgen.1006125.s008.xlsx]

## Sheet: Supplementary Table S8
Supplementary Table S8. Assocations statistics of the 16 Chronotype variants with BMI and type 2 diabetes in the UK Biobank. Type 2 diabetes ORs and SEs were generated in a smaller subset of unrelated individuals as compared to the P-values, owing to limitations of Linear Mixed Models method.
SNP	Locus	Chronotype raising (morningness) allele	Chronotype lowering (eveningness) allele	Imputation quality	UKB BMI Beta (SE)	UKB BMI P	UKB T2D [BMI adjusted] OR (SE)	UKB T2D [BMI adjusted] P
rs516134	RGS16, RGS8, RGSL1, GLUL	C	T	0.99	-1.6E-02 (1.1E-02)	0.15	0.88 (0.064)	0.17
rs11162296	PIGK, AK5	C	G	0.99	1.5E-03 (5.2E-03)	0.77	0.96 (0.033)	0.37
rs77641763	GRIN1, NRARP	C	T	1	2.2E-02 (5.8E-03)	0.00021	1.02 (0.037)	0.62
rs1075265	PSME4, ACYP2	G	C	0.99	-8.7E-03 (3.8E-03)	0.023	1.03 (0.023)	0.28
rs75804782	HES6, PER2	T	C	1	-1.4E-02 (5.7E-03)	0.012	1.00 (0.036)	0.87
rs10157197	PRPF3, TARS2	G	A	0.98	6.1E-03 (3.9E-03)	0.12	0.99 (0.024)	0.54
rs372229746	ORAI2, RASA4	G	A	0.67	-8.0E-03 (4.6E-03)	0.086	0.93 (0.027)	0.025
rs12140153	INADL	G	T	0.94	2.9E-02 (6.6E-03)	1.3e-05	1.01 (0.042)	0.67
rs9961653	RAX, CPLX4, LMAN1	T	C	0.99	-3.9E-03 (3.9E-03)	0.32	0.99 (0.024)	0.58
rs192534763	UNC5D	T	C	0.85	2.2E-02 (2.0E-02)	0.27	0.97 (0.12)	0.91
rs2050122	HRT6	T	C	1	-7.2E-03 (4.8E-03)	0.13	1.01 (0.030)	0.61
rs12635074	ERC2	G	T	1	-2.7E-05 (4.1E-03)	0.99	0.95 (0.027)	0.036
rs70944707	FKBP1B	C	CT	0.73	1.5E-03 (5.2E-03)	0.77	0.98 (0.032)	0.94
rs4821940	SGSM3	T	C	1	2.2E-02 (3.8E-03)	8.3e-09	1.02 (0.024)	0.55
rs72720396	CALB1	G	A	1	8.6E-03 (4.5E-03)	0.054	0.99 (0.028)	0.62
rs76899638	HCRTR2	A	ATG	1	1.6E-02 (4.6E-03)	0.0005	1.00 (0.029)	0.7
