# Supplementary material for: Genome-Wide Association Analyses in 128,266 Individuals Identifies New Morningness and Sleep Duration Loci
Source: PLoS Genet. 2016 Aug 5;12(8):e1006125. doi: 10.1371/journal.pgen.1006125 (PMC4975467; doi:10.1371/journal.pgen.1006125)
Supplement: S9 Table — Only missense, nonsense, non-frameshift and frameshift variants are given in this table. No coding variants were found for sleep duration. (XLSX) [file pgen.1006125.s009.xlsx]

## Sheet: Supplementary Table S9
Supplementary Table S9. Output from the Broad Institute's HaploReg tool (http://www.broadinstitute.org/mammals/haploreg/haploreg.php) identifying missense coding variants within LD r2 ≥ 0.8 of four of the 22 lead chronotype variants. Only missense, nonsense, non-frameshift and frameshift variants are given in this table. No coding variants were found for sleep duration.
Phenotype	UKB lead variant	Coding variant	chr	pos (hg37)	LD (r²)	LD (D')	Ref	Alt	AFR freq	AMR freq	ASN freq	EUR freq	SiPhy cons	Promoter histone marks	Enhancer histone marks	DNAse	Proteins bound	Motifs changed	NHGRI/EBI GWAS hits	GRASP QTL hits	Selected eQTL hits	GENCODE genes	dbSNP func annot
Chronotype	rs516134	rs1144566	1	182569626	0.92	1	T	C	0.98	0.99	1	0.98		PANC	6 tissues	MUS,BLD	POL2, POL24H8	COMP1				RGS16	missense
Chronotype	rs76899638	rs2653349	6	55142337	0.94	0.98	A	G	0.88	0.87	0.94	0.81		7 tissues	8 tissues	8 tissues		Pax-4, SEF-1			1 hit	HCRTR2	missense
Chronotype	rs77641763	rs79140116	9	140243968	0.82	0.99	C	T	0.05	0.29	0.05	0.16			ESDR, GI	MUS		Hic1				EXD3	missense
Chronotype	rs12140153	rs12140153	1	62579891	1	1	G	T	0	0.02	0	0.07						7 altered motifs				INADL	missense
